# Supplementary material for: Simulation of Electrowetting-Induced Droplet Detachment: A Study of Droplet Oscillations on Solid Surfaces
Source: Materials (Basel). 2023 Nov 23;16(23):7284. doi: 10.3390/ma16237284 (PMC10707388; doi:10.3390/ma16237284)
Supplement: Supplementary file 1 [file materials-16-07284-s001.zip]

Archive with 5 entries (5 files):
- S1_Single_Pulse.mp4
- S2_Double_Pulse.mp4
- S3_Triple_Pulse.mp4
- S4_Quad_Pulse.mp4
- Supplementary_Material.pdf
